# Supplementary material for: Characterization of the Intestinal Fungal Microbiome in HIV and HCV Mono-Infected or Co-Infected Patients
Source: Viruses. 2022 Aug 18;14(8):1811. doi: 10.3390/v14081811 (PMC9412373; doi:10.3390/v14081811)
Supplement: Supplementary file 1 [file viruses-14-01811-s001.zip]

Archive with 6 entries (6 files):
- Figure S2.tif
- FigureS1.jpg
- Table S1.pdf
- Table S2.pdf
- Table S3.pdf
- Table S4.pdf
